# Supplementary material for: Targeted quantification of N-1-(carboxymethyl) valine and N-1-(carboxyethyl) valine peptides of β-hemoglobin for better diagnostics in diabetes
Source: Clin Proteomics. 2016 Mar 29;13:7. doi: 10.1186/s12014-016-9108-y (PMC4812615; doi:10.1186/s12014-016-9108-y)
Supplement: Supplementary file 4 — 10.1186/s12014-016-9108-y Pearson’s correlations analysis of all modified peptides with fasting blood glucose, postprandial blood glucose, HbA1c, serum triglyceride, LDL, HDL, cholesterol, VLDL, creatinine and microalbuminuria in all 35 clinical subjects. [file 12014_2016_9108_MOESM4_ESM.xlsx]

## Sheet: Sheet1
Additional File 4
Targeted quantification of glycated peptides of hemoglobin by mass spectrometry: Carboxymethylation, not deoxyfructosylation, is the predominant modification of N-1β-valine
Pearson’s correlations analysis of all modified peptides with fasting blood glucose, postprandial blood glucose, HbA1c, serum triglyceride, LDL, HDL, cholesterol, VLDL, creatinine and microalbuminuria in all 35 clinical subjects.
Correlation study
	[DFV]VHLTPEEK	[CMV]VHLTPEEK	[CEV]VHLTPEEK	HbA1c	BSL-F	Blood Sugar 2 HR	Serum Triglyceride	LDL Cholestrol	HDL Cholesterol	Cholesterol	VLDL	Creatanine	SGPT	SGOT	Microalbumin	V[CMV]HLTPEEK[CML]SAVTALWGK	V[CMV]HLTPEEK[CML]SAVTALWGK[CM	AHGK[CML]K[CML]VLGAFSDGLAHLDNL	FFESFGDLSTPDAVM[Oxid]GNPK[CEL]	FFESFGDLSTPDAVM[Oxid]GNPK[CML]	K[CML]VLGAFSDGLAHLDNLK[CML]GTF	LLGNVLVC[Carboxyamidomethyl]VL	VVAGVANALAHK[CEL]YH	VVAGVANALAHK[CML]YH	AAWGK[AML/V]VGAHAGEYGAEALER	AAWGK[CML/V]VGAHAGEYGAEALER	FLASVSTVLTSK[CEL/V]YR	FLASVSTVLTSK[CML/V]YR	K[CML/V]VADALTNAVAHVDDMPNALSAL	K[CEL/V]VADALTNAVAHVDDMPNALSAL	K[CML/V]VADALTNAVAHVDDM[Oxid]P	KVADALTNAVAHVDDMPNALSALSDLHAHK	KVADALTNAVAHVDDMPNALSALSDLHAHK	MFLSFPTTK[CML/V]TYFPHFDLSHGSAQ	TNVK[CEL/V]AAWGK	TYFPHFDLSHGSAQVK[CML/V]GHGK[CM	TYFPHFDLSHGSAQVK[CML/V]GHGKK	VADALTNAVAHVDDMPNALSALSDLHAHK[	VADALTNAVAHVDDMPNALSALSDLHAHK[	VADALTNAVAHVDDMPNALSALSDLHAHK[	VLSPADK[CML/V]TNVK	VLSPADKTNVK[CML/V]AAWGK
[DFV]VHLTPEEK		0.617394	0.569942	0.283411	-0.0581665	0.284881	0.157164	0.126069	-0.317049	0.109679	0.145068	-0.275919	0.127271	-0.0784906	0.132043	0.928963	0.871733	0.329189	0.609947	0.738412	0.22095	0.813625	0.757334	0.904041	0.415489	0.495044	0.633753	0.578161	0.291286	0.467002	0.593615	0.672313	0.619184	0.492023	0.569584	0.213861	0.403893	0.577693	0.503712	0.493414	0.224042	0.111149
[CMV]VHLTPEEK	0.617394		0.730803	0.72904	0.51521	0.696535	0.0743945	0.329363	-0.362397	0.23963	0.366635	0.237958	0.141244	-0.110586	0.30589	0.550622	0.727696	-0.15044	0.849375	0.656455	-0.0229128	0.697323	0.924311	0.65307	0.499125	0.374127	0.486817	0.531529	0.577447	0.546221	0.526799	0.61679	0.520983	0.683342	0.518854	0.0299895	0.449312	0.65175	0.721518	0.705513	0.520144	0.35599
[CEV]VHLTPEEK	0.569942	0.730803		0.549292	0.304859	0.673873	-0.00727765	0.24198	-0.332285	0.054087	0.543403	-0.1319	0.0897055	-0.00506649	0.0895527	0.376093	0.657921	-0.203545	0.695679	0.320515	0.0710072	0.63863	0.701315	0.434675	0.566042	0.545354	0.623912	0.24554	0.698161	0.5878	0.590688	0.624714	0.633311	0.773577	0.58577	0.0659259	0.15559	0.622641	0.776415	0.788477	0.563404	0.0624576
HbA1c	0.283411	0.72904	0.549292		0.786081	0.923362	0.438299	0.509201	-0.411073	0.43995	0.343232	0.34484	0.398821	-0.0820965	0.310619	0.246916	0.540149	-0.267754	0.692895	0.470139	-0.347632	0.402793	0.650935	0.350189	0.385206	0.155467	0.308692	0.559016	0.445647	0.387124	0.414022	0.456899	0.302479	0.472491	0.251591	-0.234422	0.270254	0.361896	0.554442	0.546197	0.303814	0.569144
BSL-F	-0.0581665	0.51521	0.304859	0.786081		0.940973	0.388623	0.523251	-0.356721	0.432103	0.474498	0.801287	0.322718	-0.0784181	0.135271	-0.0985605	0.384964	-0.345423	0.376411	0.21226	-0.385211	0.14272	0.379561	0.160061	0.257167	0.0777295	0.108981	0.432578	0.317679	0.32471	0.257638	0.317368	0.222822	0.295008	0.204515	-0.203316	0.210963	0.253017	0.406003	0.411237	0.25081	0.42308
Blood Sugar 2 HR	0.284881	0.696535	0.673873	0.923362	0.940973		0.383023	0.515666	-0.396931	0.47107	0.388211	0.0586299	0.244021	-0.175241	0.424272	0.198521	0.475894	-0.358744	0.657242	0.286363	-0.385539	0.347047	0.5692	0.26538	0.394986	0.143767	0.306161	0.350906	0.423313	0.363885	0.344903	0.389589	0.247668	0.457304	0.205782	-0.279535	0.0216863	0.348387	0.515405	0.499187	0.23703	0.474577
Serum Triglyceride	0.157164	0.0743945	-0.00727765	0.438299	0.388623	0.383023		0.445171	-0.49909	0.480361	0.137941	-0.191625	0.259047	-0.137352	0.119145	0.268981	0.232822	0.252291	0.123084	0.0146627	-0.391982	0.0204691	-0.0198941	0.413596	0.0908707	-0.157679	0.0895208	0.233567	-0.190506	0.0852366	0.129298	0.0704384	-0.0746156	-0.0835814	-0.135655	-0.203395	-0.0582666	-0.17998	-0.0542629	-0.0846555	-0.26463	0.367329
LDL Cholestrol	0.126069	0.329363	0.24198	0.509201	0.523251	0.515666	0.445171		-0.164383	0.79049	0.144462	0.0907336	0.467738	0.320943	0.0727842	0.0524537	0.273418	-0.132915	0.199623	0.129887	-0.150783	0.209006	0.215977	0.133763	0.0864669	-0.0131744	0.0260669	0.26463	0.117636	0.277277	0.0672434	0.103843	0.0805597	0.218005	0.068387	-0.161453	-0.0702	0.137497	0.193433	0.232758	-0.0504846	0.278616
HDL Cholesterol	-0.317049	-0.362397	-0.332285	-0.411073	-0.356721	-0.396931	-0.49909	-0.164383		0.0519198	-0.342163	0.284935	-0.134251	0.465687	-0.0785575	-0.342238	-0.38373	-0.126842	-0.375471	-0.178916	0.130936	-0.276687	-0.320504	-0.398313	-0.302046	-0.139024	-0.39872	-0.326241	-0.154878	-0.194856	-0.361846	-0.337838	-0.272758	-0.368801	-0.171462	-0.0554067	-0.109448	-0.179306	-0.338368	-0.326379	-0.169421	-0.351776
Cholesterol	0.109679	0.23963	0.054087	0.43995	0.432103	0.47107	0.480361	0.79049	0.0519198		0.0189857	0.110007	0.254713	0.0811682	0.134908	0.0936348	0.195895	-0.11374	0.150629	-0.00197639	-0.221148	-0.0112813	0.101075	0.196845	0.048915	-0.142651	-0.134509	0.379396	-0.0686729	0.153274	-0.00695949	0.0341799	-0.0295262	0.0259603	-0.057284	-0.394839	-0.176262	-0.0836813	0.0742867	0.0678683	-0.237505	0.380141
VLDL	0.145068	0.366635	0.543403	0.343232	0.474498	0.388211	0.137941	0.144462	-0.342163	0.0189857		-0.133033	0.295785	-0.0237173	0.16332	0.0171641	0.155239	-0.132371	0.205067	-0.069896	-0.070387	0.161457	0.257456	0.038723	-0.0261522	-0.107337	0.019665	0.32882	-0.0293266	0.118912	0.181172	0.0857572	0.103073	0.150277	-0.00945221	-0.194436	-0.0106368	0.311613	0.167102	0.179159	0.070549	0.251677
Creatanine	-0.275919	0.237958	-0.1319	0.34484	0.801287	0.0586299	-0.191625	0.0907336	0.284935	0.110007	-0.133033		-0.0191112	0.173876	0.00707287	-0.239908	0.382839	0.319197	-0.00322762	0.116083	-0.296274	-0.0808672	0.126937	0.279901	0.0841079	0.0411229	-0.0949912	0.370064	0.0904548	0.154593	0.138626	0.171335	0.12764	0.0570743	0.147594	-0.0265871	0.269413	0.153035	0.129525	0.15737	0.0617919	0.172857
SGPT	0.127271	0.141244	0.0897055	0.398821	0.322718	0.244021	0.259047	0.467738	-0.134251	0.254713	0.295785	-0.0191112		0.501698	0.112235	0.25673	0.0260957	0.0698435	0.0533557	0.44761	-0.000411893	0.257083	0.163862	-0.0161406	0.072147	-0.0417068	0.0106092	0.444484	0.00247524	0.159661	0.0796714	0.101385	0.0776998	0.0552824	0.0470233	-0.100476	0.211532	0.162117	0.106264	0.102328	-0.154688	0.551992
SGOT	-0.0784906	-0.110586	-0.00506649	-0.0820965	-0.0784181	-0.175241	-0.137352	0.320943	0.465687	0.0811682	-0.0237173	0.173876	0.501698		-0.141491	-0.222924	-0.10099	-0.0617769	-0.256429	0.0634372	0.191913	0.0668905	-0.109836	-0.279316	-0.215976	-0.0391153	-0.153559	-0.191141	0.0611628	0.10004	-0.242104	-0.205693	-0.115537	-0.112958	-0.0324287	0.165103	-0.00714607	0.157255	-0.130373	-0.0851431	-0.116704	-0.177314
Microalbumin	0.132043	0.30589	0.0895527	0.310619	0.135271	0.424272	0.119145	0.0727842	-0.0785575	0.134908	0.16332	0.00707287	0.112235	-0.141491		0.273665	0.093233	0.148003	0.225015	0.173555	0.0297225	0.191549	0.229221	0.00957803	-0.0671933	-0.109015	-0.0978901	0.145778	0.0337449	0.159639	0.0365731	-0.0251304	-0.0775612	0.0416018	-0.0579647	0.0913425	0.180008	0.000580415	-0.0322957	-0.028445	-0.183005	0.126388
V[CMV]HLTPEEK[CML]SAVTALWGK	0.928963	0.550622	0.376093	0.246916	-0.0985605	0.198521	0.268981	0.0524537	-0.342238	0.0936348	0.0171641	-0.239908	0.25673	-0.222924	0.273665		0.819099	0.483466	0.581813	0.77036	0.146066	0.684365	0.688491	0.931538	0.417819	0.378768	0.504741	0.594817	0.131225	0.35384	0.571379	0.592435	0.487257	0.368873	0.441988	0.261537	0.446162	0.49317	0.373428	0.340458	0.0452863	0.208432
V[CMV]HLTPEEK[CML]SAVTALWGK[CM	0.871733	0.727696	0.657921	0.540149	0.384964	0.475894	0.232822	0.273418	-0.38373	0.195895	0.155239	0.382839	0.0260957	-0.10099	0.093233	0.819099		0.258513	0.697829	0.720283	-0.0624506	0.696108	0.805785	0.874186	0.591009	0.566385	0.635196	0.579885	0.405561	0.49542	0.774529	0.747578	0.637873	0.604	0.602513	0.174835	0.298018	0.754617	0.598691	0.600239	0.240195	0.115438
AHGK[CML]K[CML]VLGAFSDGLAHLDNL	0.329189	-0.15044	-0.203545	-0.267754	-0.345423	-0.358744	0.252291	-0.132915	-0.126842	-0.11374	-0.132371	0.319197	0.0698435	-0.0617769	0.148003	0.483466	0.258513		-0.0575861	0.19956	0.367004	0.179375	-0.0407936	0.412965	0.143995	0.220708	0.249735	0.222611	-0.162691	0.045334	0.364159	0.252379	0.22632	0.0172444	0.179626	0.418372	0.336811	0.15447	-0.0644233	-0.0744263	-0.20829	-0.112373
FFESFGDLSTPDAVM[Oxid]GNPK[CEL]	0.609947	0.849375	0.695679	0.692895	0.376411	0.657242	0.123084	0.199623	-0.375471	0.150629	0.205067	-0.00322762	0.0533557	-0.256429	0.225015	0.581813	0.697829	-0.0575861		0.64422	0.00591883	0.638578	0.843004	0.598432	0.535751	0.366035	0.545058	0.500614	0.554736	0.446675	0.537882	0.616805	0.472301	0.673971	0.420328	0.0295468	0.501685	0.527025	0.723514	0.684355	0.541137	0.357754
FFESFGDLSTPDAVM[Oxid]GNPK[CML]	0.738412	0.656455	0.320515	0.470139	0.21226	0.286363	0.0146627	0.129887	-0.178916	-0.00197639	-0.069896	0.116083	0.44761	0.0634372	0.173555	0.77036	0.720283	0.19956	0.64422		0.115077	0.750309	0.851125	0.702873	0.377513	0.403634	0.464528	0.63658	0.272542	0.296378	0.508669	0.58824	0.469928	0.377015	0.479963	0.0879723	0.595447	0.565188	0.434611	0.435792	0.306885	0.219546
K[CML]VLGAFSDGLAHLDNLK[CML]GTF	0.22095	-0.0229128	0.0710072	-0.347632	-0.385211	-0.385539	-0.391982	-0.150783	0.130936	-0.221148	-0.070387	-0.296274	-0.000411893	0.191913	0.0297225	0.146066	-0.0624506	0.367004	0.00591883	0.115077		0.399199	0.0924935	-0.0371568	-0.0718173	0.293459	0.227331	-0.0233512	0.311718	0.0998102	0.0826929	0.111032	0.275342	0.249141	0.282723	0.413597	0.530343	0.106511	0.183908	0.219411	0.446015	-0.323498
LLGNVLVC[Carboxyamidomethyl]VL	0.813625	0.697323	0.63863	0.402793	0.14272	0.347047	0.0204691	0.209006	-0.276687	-0.0112813	0.161457	-0.0808672	0.257083	0.0668905	0.191549	0.684365	0.696108	0.179375	0.638578	0.750309	0.399199		0.83028	0.610312	0.423562	0.603757	0.702874	0.543413	0.510284	0.506558	0.588463	0.712048	0.715241	0.659804	0.690955	0.203104	0.596363	0.646889	0.647268	0.667642	0.552627	0.118951
VVAGVANALAHK[CEL]YH	0.757334	0.924311	0.701315	0.650935	0.379561	0.5692	-0.0198941	0.215977	-0.320504	0.101075	0.257456	0.126937	0.163862	-0.109836	0.229221	0.688491	0.805785	-0.0407936	0.843004	0.851125	0.0924935	0.83028		0.711784	0.520064	0.488186	0.573037	0.598251	0.5438	0.474865	0.60366	0.69198	0.60152	0.665585	0.592854	0.0203545	0.536477	0.691894	0.705724	0.707612	0.546858	0.25305
VVAGVANALAHK[CML]YH	0.904041	0.65307	0.434675	0.350189	0.160061	0.26538	0.413596	0.133763	-0.398313	0.196845	0.038723	0.279901	-0.0161406	-0.279316	0.00957803	0.931538	0.874186	0.412965	0.598432	0.702873	-0.0371568	0.610312	0.711784		0.500322	0.400423	0.538652	0.605119	0.176993	0.399267	0.633073	0.656356	0.521008	0.407292	0.483089	0.178803	0.36698	0.556887	0.437592	0.409021	0.0961957	0.201302
AAWGK[AML/V]VGAHAGEYGAEALER	0.415489	0.499125	0.566042	0.385206	0.257167	0.394986	0.0908707	0.0864669	-0.302046	0.048915	-0.0261522	0.0841079	0.072147	-0.215976	-0.0671933	0.417819	0.591009	0.143995	0.535751	0.377513	-0.0718173	0.423562	0.520064	0.500322		0.789913	0.763176	0.286891	0.594135	0.654054	0.81959	0.833751	0.771546	0.709712	0.768413	0.258518	0.000172066	0.542873	0.786221	0.752242	0.374799	0.13279
AAWGK[CML/V]VGAHAGEYGAEALER	0.495044	0.374127	0.545354	0.155467	0.0777295	0.143767	-0.157679	-0.0131744	-0.139024	-0.142651	-0.107337	0.0411229	-0.0417068	-0.0391153	-0.109015	0.378768	0.566385	0.220708	0.366035	0.403634	0.293459	0.603757	0.488186	0.400423	0.789913		0.851012	0.20613	0.704433	0.690972	0.828373	0.869456	0.927806	0.756452	0.955395	0.444046	0.0904683	0.653682	0.76059	0.778928	0.517198	-0.208789
FLASVSTVLTSK[CEL/V]YR	0.633753	0.486817	0.623912	0.308692	0.108981	0.306161	0.0895208	0.0260669	-0.39872	-0.134509	0.019665	-0.0949912	0.0106092	-0.153559	-0.0978901	0.504741	0.635196	0.249735	0.545058	0.464528	0.227331	0.702874	0.573037	0.538652	0.763176	0.851012		0.341796	0.644781	0.709508	0.812609	0.904574	0.881379	0.756229	0.845421	0.377227	0.194433	0.589745	0.802248	0.793484	0.592006	0.0352681
FLASVSTVLTSK[CML/V]YR	0.578161	0.531529	0.24554	0.559016	0.432578	0.350906	0.233567	0.26463	-0.326241	0.379396	0.32882	0.370064	0.444484	-0.191141	0.145778	0.594817	0.579885	0.222611	0.500614	0.63658	-0.0233512	0.543413	0.598251	0.605119	0.286891	0.20613	0.341796		0.0333604	0.311906	0.505395	0.583358	0.465942	0.320663	0.352922	-0.0894926	0.44775	0.42847	0.420533	0.396528	0.0664269	0.676831
K[CML/V]VADALTNAVAHVDDMPNALSAL	0.291286	0.577447	0.698161	0.445647	0.317679	0.423313	-0.190506	0.117636	-0.154878	-0.0686729	-0.0293266	0.0904548	0.00247524	0.0611628	0.0337449	0.131225	0.405561	-0.162691	0.554736	0.272542	0.311718	0.510284	0.5438	0.176993	0.594135	0.704433	0.644781	0.0333604		0.679591	0.527818	0.595728	0.658342	0.831089	0.700712	0.359398	0.261825	0.493618	0.824131	0.854578	0.746923	-0.131998
K[CEL/V]VADALTNAVAHVDDMPNALSAL	0.467002	0.546221	0.5878	0.387124	0.32471	0.363885	0.0852366	0.277277	-0.194856	0.153274	0.118912	0.154593	0.159661	0.10004	0.159639	0.35384	0.49542	0.045334	0.446675	0.296378	0.0998102	0.506558	0.474865	0.399267	0.654054	0.690972	0.709508	0.311906	0.679591		0.644296	0.743318	0.782965	0.74614	0.797242	0.51223	0.0190949	0.462112	0.803643	0.791027	0.397294	0.0427706
K[CML/V]VADALTNAVAHVDDM[Oxid]P	0.593615	0.526799	0.590688	0.414022	0.257638	0.344903	0.129298	0.0672434	-0.361846	-0.00695949	0.181172	0.138626	0.0796714	-0.242104	0.0365731	0.571379	0.774529	0.364159	0.537882	0.508669	0.0826929	0.588463	0.60366	0.633073	0.81959	0.828373	0.812609	0.505395	0.527818	0.644296		0.919094	0.859706	0.7311	0.815473	0.362453	0.168473	0.7272	0.750996	0.746176	0.373679	0.121253
KVADALTNAVAHVDDMPNALSALSDLHAHK	0.672313	0.61679	0.624714	0.456899	0.317368	0.389589	0.0704384	0.103843	-0.337838	0.0341799	0.0857572	0.171335	0.101385	-0.205693	-0.0251304	0.592435	0.747578	0.252379	0.616805	0.58824	0.111032	0.712048	0.69198	0.656356	0.833751	0.869456	0.904574	0.583358	0.595728	0.743318	0.919094		0.948167	0.776851	0.909061	0.297729	0.23596	0.689634	0.854512	0.839992	0.490649	0.195972
KVADALTNAVAHVDDMPNALSALSDLHAHK	0.619184	0.520983	0.633311	0.302479	0.222822	0.247668	-0.0746156	0.0805597	-0.272758	-0.0295262	0.103073	0.12764	0.0776998	-0.115537	-0.0775612	0.487257	0.637873	0.22632	0.472301	0.469928	0.275342	0.715241	0.60152	0.521008	0.771546	0.927806	0.881379	0.465942	0.658342	0.782965	0.859706	0.948167		0.827634	0.973797	0.372723	0.192695	0.653447	0.860816	0.866444	0.536894	0.00962959
MFLSFPTTK[CML/V]TYFPHFDLSHGSAQ	0.492023	0.683342	0.773577	0.472491	0.295008	0.457304	-0.0835814	0.218005	-0.368801	0.0259603	0.150277	0.0570743	0.0552824	-0.112958	0.0416018	0.368873	0.604	0.0172444	0.673971	0.377015	0.249141	0.659804	0.665585	0.407292	0.709712	0.756452	0.756229	0.320663	0.831089	0.74614	0.7311	0.776851	0.827634		0.799253	0.319158	0.259137	0.600709	0.935183	0.946689	0.669574	0.0313582
TNVK[CEL/V]AAWGK	0.569584	0.518854	0.58577	0.251591	0.204515	0.205782	-0.135655	0.068387	-0.171462	-0.057284	-0.00945221	0.147594	0.0470233	-0.0324287	-0.0579647	0.441988	0.602513	0.179626	0.420328	0.479963	0.282723	0.690955	0.592854	0.483089	0.768413	0.955395	0.845421	0.352922	0.700712	0.797242	0.815473	0.909061	0.973797	0.799253		0.419487	0.16555	0.668804	0.826731	0.838988	0.545839	-0.0990206
TYFPHFDLSHGSAQVK[CML/V]GHGK[CM	0.213861	0.0299895	0.0659259	-0.234422	-0.203316	-0.279535	-0.203395	-0.161453	-0.0554067	-0.394839	-0.194436	-0.0265871	-0.100476	0.165103	0.0913425	0.261537	0.174835	0.418372	0.0295468	0.0879723	0.413597	0.203104	0.0203545	0.178803	0.258518	0.444046	0.377227	-0.0894926	0.359398	0.51223	0.362453	0.297729	0.372723	0.319158	0.419487		0.132512	0.278454	0.25823	0.256097	0.108602	-0.268692
TYFPHFDLSHGSAQVK[CML/V]GHGKK	0.403893	0.449312	0.15559	0.270254	0.210963	0.0216863	-0.0582666	-0.0702	-0.109448	-0.176262	-0.0106368	0.269413	0.211532	-0.00714607	0.180008	0.446162	0.298018	0.336811	0.501685	0.595447	0.530343	0.596363	0.536477	0.36698	0.000172066	0.0904683	0.194433	0.44775	0.261825	0.0190949	0.168473	0.23596	0.192695	0.259137	0.16555	0.132512		0.254254	0.261114	0.269509	0.458454	0.195334
VADALTNAVAHVDDMPNALSALSDLHAHK[	0.577693	0.65175	0.622641	0.361896	0.253017	0.348387	-0.17998	0.137497	-0.179306	-0.0836813	0.311613	0.153035	0.162117	0.157255	0.000580415	0.49317	0.754617	0.15447	0.527025	0.565188	0.106511	0.646889	0.691894	0.556887	0.542873	0.653682	0.589745	0.42847	0.493618	0.462112	0.7272	0.689634	0.653447	0.600709	0.668804	0.278454	0.254254		0.561589	0.584837	0.336944	0.0682614
VADALTNAVAHVDDMPNALSALSDLHAHK[	0.503712	0.721518	0.776415	0.554442	0.406003	0.515405	-0.0542629	0.193433	-0.338368	0.0742867	0.167102	0.129525	0.106264	-0.130373	-0.0322957	0.373428	0.598691	-0.0644233	0.723514	0.434611	0.183908	0.647268	0.705724	0.437592	0.786221	0.76059	0.802248	0.420533	0.824131	0.803643	0.750996	0.854512	0.860816	0.935183	0.826731	0.25823	0.261114	0.561589		0.989219	0.722747	0.171271
VADALTNAVAHVDDMPNALSALSDLHAHK[	0.493414	0.705513	0.788477	0.546197	0.411237	0.499187	-0.0846555	0.232758	-0.326379	0.0678683	0.179159	0.15737	0.102328	-0.0851431	-0.028445	0.340458	0.600239	-0.0744263	0.684355	0.435792	0.219411	0.667642	0.707612	0.409021	0.752242	0.778928	0.793484	0.396528	0.854578	0.791027	0.746176	0.839992	0.866444	0.946689	0.838988	0.256097	0.269509	0.584837	0.989219		0.745784	0.104358
VLSPADK[CML/V]TNVK	0.224042	0.520144	0.563404	0.303814	0.25081	0.23703	-0.26463	-0.0504846	-0.169421	-0.237505	0.070549	0.0617919	-0.154688	-0.116704	-0.183005	0.0452863	0.240195	-0.20829	0.541137	0.306885	0.446015	0.552627	0.546858	0.0961957	0.374799	0.517198	0.592006	0.0664269	0.746923	0.397294	0.373679	0.490649	0.536894	0.669574	0.545839	0.108602	0.458454	0.336944	0.722747	0.745784		-0.106375
VLSPADKTNVK[CML/V]AAWGK	0.111149	0.35599	0.0624576	0.569144	0.42308	0.474577	0.367329	0.278616	-0.351776	0.380141	0.251677	0.172857	0.551992	-0.177314	0.126388	0.208432	0.115438	-0.112373	0.357754	0.219546	-0.323498	0.118951	0.25305	0.201302	0.13279	-0.208789	0.0352681	0.676831	-0.131998	0.0427706	0.121253	0.195972	0.00962959	0.0313582	-0.0990206	-0.268692	0.195334	0.0682614	0.171271	0.104358	-0.106375
p- values
	[DFV]VHLTPEEK	[CMV]VHLTPEEK	[CEV]VHLTPEEK	HbA1c	BSL-F	Blood Sugar 2 HR	Serum Triglyceride	LDL Cholestrol	HDL Cholesterol	Cholesterol	VLDL	Creatanine	SGPT	SGOT	Microalbumin	V[CMV]HLTPEEK[CML]SAVTALWGK	V[CMV]HLTPEEK[CML]SAVTALWGK[CM	AHGK[CML]K[CML]VLGAFSDGLAHLDNL	FFESFGDLSTPDAVM[Oxid]GNPK[CEL]	FFESFGDLSTPDAVM[Oxid]GNPK[CML]	K[CML]VLGAFSDGLAHLDNLK[CML]GTF	LLGNVLVC[Carboxyamidomethyl]VL	VVAGVANALAHK[CEL]YH	VVAGVANALAHK[CML]YH	AAWGK[AML/V]VGAHAGEYGAEALER	AAWGK[CML/V]VGAHAGEYGAEALER	FLASVSTVLTSK[CEL/V]YR	FLASVSTVLTSK[CML/V]YR	K[CML/V]VADALTNAVAHVDDMPNALSAL	K[CEL/V]VADALTNAVAHVDDMPNALSAL	K[CML/V]VADALTNAVAHVDDM[Oxid]P	KVADALTNAVAHVDDMPNALSALSDLHAHK	KVADALTNAVAHVDDMPNALSALSDLHAHK	MFLSFPTTK[CML/V]TYFPHFDLSHGSAQ	TNVK[CEL/V]AAWGK	TYFPHFDLSHGSAQVK[CML/V]GHGK[CM	TYFPHFDLSHGSAQVK[CML/V]GHGKK	VADALTNAVAHVDDMPNALSALSDLHAHK[	VADALTNAVAHVDDMPNALSALSDLHAHK[	VADALTNAVAHVDDMPNALSALSDLHAHK[	VLSPADK[CML/V]TNVK	VLSPADKTNVK[CML/V]AAWGK
[DFV]VHLTPEEK		6.04305e-05	0.000284992	0.0939354	0.739964	0.097167	0.484868	0.576137	0.150523	0.62705	0.519489	0.202529	0.582483	0.735223	0.548121	3.08245e-16	9.35603e-12	0.0534847	7.8365e-05	2.73679e-07	0.195324	1.61632e-09	8.97042e-08	9.99027e-14	0.0117342	0.0021438	3.33378e-05	0.000221584	0.0847736	0.00408643	0.000135512	7.09611e-06	5.67149e-05	0.00230414	0.000288089	0.210412	0.0145689	0.000224824	0.00173675	0.00222905	0.188987	0.518692
[CMV]VHLTPEEK	6.04305e-05		4.17469e-07	4.59456e-07	0.00153934	3.3627e-06	0.742134	0.134445	0.0974241	0.282777	0.0932847	0.274233	0.541398	0.633216	0.155759	0.000502023	7.30504e-07	0.388348	5.79455e-11	1.37666e-05	0.894477	2.29217e-06	8.7381e-16	2.11268e-05	0.00194278	0.024584	0.00260504	0.00085019	0.000226544	0.000568425	0.000964151	6.17333e-05	0.00112262	4.36989e-06	0.00118613	0.86216	0.00597731	1.66357e-05	6.85948e-07	1.54422e-06	0.00114729	0.0330954
[CEV]VHLTPEEK	0.000284992	4.17469e-07		0.000521322	0.0749566	9.10448e-06	0.974358	0.277939	0.130816	0.811062	0.00895571	0.548558	0.698985	0.982611	0.684488	0.0237816	1.74612e-05	0.240882	2.47745e-06	0.0566702	0.680686	2.77349e-05	1.89384e-06	0.00907173	0.000320392	0.000582393	4.78712e-05	0.148893	2.20277e-06	0.000163536	0.000149027	4.65011e-05	3.38924e-05	3.16829e-08	0.000174476	0.702453	0.364869	5.01179e-05	2.61853e-08	1.12834e-08	0.000346526	0.717447
HbA1c	0.0939354	4.59456e-07	0.000521322		2.19803e-08	2.83309e-15	0.0413141	0.0155029	0.05736	0.0404679	0.117847	0.107083	0.0733141	0.723508	0.149141	0.146558	0.000810118	0.119929	2.82277e-06	0.003812	0.0377579	0.0148655	1.71846e-05	0.0391772	0.0203406	0.365251	0.0669794	0.000394219	0.0064516	0.0196721	0.0120646	0.00509	0.0729586	0.00361678	0.13882	0.168774	0.110908	0.0300934	0.000450075	0.000568813	0.0716396	0.000291937
BSL-F	0.739964	0.00153934	0.0749566	2.19803e-08		1.30576e-16	0.0816775	0.0149285	0.112435	0.0504456	0.0297535	7.4108e-06	0.165205	0.742442	0.548366	0.573238	0.0245646	0.0454058	0.0258348	0.220895	0.0223035	0.413426	0.0245212	0.365865	0.135862	0.657169	0.533163	0.00944969	0.0629335	0.0570179	0.135122	0.0632064	0.198231	0.0853545	0.2386	0.241424	0.223795	0.142514	0.0155216	0.0141185	0.146149	0.0113334
Blood Sugar 2 HR	0.097167	3.3627e-06	9.10448e-06	2.83309e-15	1.30576e-16		0.0784958	0.0140338	0.0673887	0.026904	0.0742026	0.795505	0.286427	0.44738	0.0490729	0.25294	0.00385763	0.0343198	1.79369e-05	0.0953654	0.0221798	0.0410954	0.000359237	0.123373	0.0188598	0.409972	0.0736599	0.0387498	0.0112835	0.0316448	0.042447	0.0207016	0.151439	0.00574603	0.235642	0.103886	0.90159	0.0402682	0.00153193	0.00226789	0.170377	0.00397096
Serum Triglyceride	0.484868	0.742134	0.974358	0.0413141	0.0816775	0.0784958		0.0378809	0.0180486	0.0236507	0.540425	0.392941	0.256835	0.552705	0.597425	0.226105	0.297086	0.257332	0.585273	0.948363	0.0711947	0.927959	0.929978	0.0556984	0.687555	0.48342	0.691975	0.295499	0.395765	0.706065	0.566322	0.755431	0.741393	0.711534	0.547221	0.363951	0.796746	0.422853	0.810458	0.707984	0.233993	0.0926195
LDL Cholestrol	0.576137	0.134445	0.277939	0.0155029	0.0149285	0.0140338	0.0378809		0.46477	1.19862e-05	0.521254	0.688003	0.0325024	0.156033	0.747538	0.816672	0.218243	0.555418	0.373106	0.564541	0.502987	0.350577	0.33437	0.552875	0.702009	0.953598	0.908329	0.233993	0.60211	0.211555	0.766218	0.645599	0.721554	0.329741	0.762352	0.472875	0.756234	0.541741	0.388408	0.297221	0.823447	0.209267
HDL Cholesterol	0.150523	0.0974241	0.130816	0.05736	0.112435	0.0673887	0.0180486	0.46477		0.818508	0.119071	0.198689	0.561792	0.0333748	0.728218	0.118985	0.0779003	0.573779	0.0850748	0.425646	0.561372	0.212568	0.145881	0.0663539	0.17188	0.537216	0.0660508	0.1384	0.491322	0.384858	0.0979722	0.124116	0.219401	0.0912208	0.445487	0.806535	0.627782	0.424622	0.12349	0.138223	0.451003	0.108391
Cholesterol	0.62705	0.282777	0.811062	0.0404679	0.0504456	0.026904	0.0236507	1.19862e-05	0.818508		0.933168	0.626014	0.265163	0.726518	0.549449	0.678535	0.38228	0.61427	0.503427	0.993035	0.322641	0.960261	0.65447	0.379929	0.828857	0.526544	0.550642	0.0816063	0.761386	0.495876	0.975479	0.879973	0.896223	0.908702	0.800106	0.0689778	0.432654	0.711204	0.742495	0.764105	0.287195	0.0809597
VLDL	0.519489	0.0932847	0.00895571	0.117847	0.0297535	0.0742026	0.540425	0.521254	0.119071	0.933168		0.555063	0.192979	0.918721	0.467702	0.939568	0.4903	0.55705	0.359937	0.757259	0.755604	0.472864	0.247388	0.864154	0.90803	0.634469	0.930782	0.135127	0.896921	0.598146	0.419735	0.704348	0.648062	0.504438	0.9667	0.385903	0.962529	0.158033	0.457315	0.425007	0.755058	0.258532
Creatanine	0.202529	0.274233	0.548558	0.107083	7.4108e-06	0.795505	0.392941	0.688003	0.198689	0.626014	0.555063		0.934469	0.450981	0.974449	0.270203	0.0786517	0.147626	0.988339	0.597876	0.169847	0.713769	0.56383	0.207086	0.702795	0.85221	0.666371	0.0821911	0.681471	0.48124	0.528164	0.434404	0.561654	0.795894	0.501547	0.904153	0.213812	0.485724	0.555842	0.473301	0.779412	0.43027
SGPT	0.582483	0.541398	0.698985	0.0733141	0.165205	0.286427	0.256835	0.0325024	0.561792	0.265163	0.192979	0.934469		0.0204911	0.628125	0.261266	0.9106	0.763543	0.818327	0.0418826	0.998586	0.260589	0.477859	0.944639	0.755968	0.857546	0.963596	0.0435105	0.991504	0.489369	0.73138	0.661904	0.737799	0.811878	0.839601	0.664764	0.357322	0.482624	0.646632	0.658943	0.50317	0.00947553
SGOT	0.735223	0.633216	0.982611	0.723508	0.742442	0.44738	0.552705	0.156033	0.0333748	0.726518	0.918721	0.450981	0.0204911		0.540684	0.331394	0.663146	0.790227	0.261845	0.784715	0.404623	0.773283	0.635537	0.220125	0.347072	0.866318	0.506328	0.406553	0.792268	0.666137	0.290349	0.371053	0.617981	0.625898	0.889021	0.474486	0.975475	0.496024	0.57325	0.713656	0.614414	0.441939
Microalbumin	0.548121	0.155759	0.684488	0.149141	0.548366	0.0490729	0.597425	0.747538	0.728218	0.549449	0.467702	0.974449	0.628125	0.540684		0.206393	0.679844	0.510982	0.301946	0.428384	0.892909	0.381271	0.292758	0.966257	0.760655	0.620499	0.656787	0.506882	0.878514	0.466863	0.868415	0.909382	0.72502	0.850508	0.792776	0.678506	0.411139	0.997903	0.883696	0.897488	0.403263	0.56553
V[CMV]HLTPEEK[CML]SAVTALWGK	3.08245e-16	0.000502023	0.0237816	0.146558	0.573238	0.25294	0.226105	0.816672	0.118985	0.678535	0.939568	0.270203	0.261266	0.331394	0.206393		1.80126e-09	0.0032589	0.000197713	3.91971e-08	0.395304	4.17341e-06	3.45987e-06	4.68467e-16	0.011225	0.0227251	0.00169327	0.000130289	0.445539	0.0342472	0.000272849	0.000140821	0.00257835	0.0268388	0.0069569	0.123365	0.00638302	0.00224204	0.0248746	0.0421731	0.793119	0.222499
V[CMV]HLTPEEK[CML]SAVTALWGK[CM	9.35603e-12	7.30504e-07	1.74612e-05	0.000810118	0.0245646	0.00385763	0.297086	0.218243	0.0779003	0.38228	0.4903	0.0786517	0.9106	0.663146	0.679844	1.80126e-09		0.133754	3.16823e-06	1.06975e-06	0.721546	3.42924e-06	5.22818e-09	6.93372e-12	0.000185318	0.000389972	4.14535e-05	0.000261267	0.0156452	0.00247758	4.76731e-08	2.4645e-07	3.75754e-05	0.000122089	0.000128181	0.31512	0.0820658	1.63742e-07	0.000145109	0.000138025	0.164575	0.509027
AHGK[CML]K[CML]VLGAFSDGLAHLDNL	0.0534847	0.388348	0.240882	0.119929	0.0454058	0.0343198	0.257332	0.555418	0.573779	0.61427	0.55705	0.147626	0.763543	0.790227	0.510982	0.0032589	0.133754		0.74247	0.250415	0.0301067	0.302516	0.816017	0.0136795	0.409224	0.202634	0.147943	0.198668	0.350417	0.79595	0.0315069	0.143559	0.191097	0.921677	0.301831	0.0123792	0.0478759	0.375617	0.713116	0.670901	0.229855	0.520415
FFESFGDLSTPDAVM[Oxid]GNPK[CEL]	7.8365e-05	5.79455e-11	2.47745e-06	2.82277e-06	0.0258348	1.79369e-05	0.585273	0.373106	0.0850748	0.503427	0.359937	0.988339	0.818327	0.261845	0.301946	0.000197713	3.16823e-06	0.74247		2.23727e-05	0.97267	2.77899e-05	1.11289e-10	0.000146324	0.000758726	0.0281259	0.00058723	0.0018737	0.000446292	0.00631531	0.000715969	6.16998e-05	0.00363228	6.60592e-06	0.0106975	0.864176	0.0018253	0.000958427	6.17534e-07	4.17525e-06	0.000654758	0.0321744
FFESFGDLSTPDAVM[Oxid]GNPK[CML]	2.73679e-07	1.37666e-05	0.0566702	0.003812	0.220895	0.0953654	0.948363	0.564541	0.425646	0.993035	0.757259	0.597876	0.0418826	0.784715	0.428384	3.91971e-08	1.06975e-06	0.250415	2.23727e-05		0.503929	1.37292e-07	4.81824e-11	2.504e-06	0.0232159	0.0146383	0.00431487	2.99764e-05	0.107803	0.0792279	0.00153589	0.000161247	0.00382991	0.0234132	0.00305319	0.609913	0.000127625	0.000328659	0.00807966	0.00789013	0.0686775	0.198251
K[CML]VLGAFSDGLAHLDNLK[CML]GTF	0.195324	0.894477	0.680686	0.0377579	0.0223035	0.0221798	0.0711947	0.502987	0.561372	0.322641	0.755604	0.169847	0.998586	0.404623	0.892909	0.395304	0.721546	0.0301067	0.97267	0.503929		0.01587	0.591594	0.832176	0.677238	0.0823707	0.182405	0.892469	0.0642103	0.562471	0.631605	0.519136	0.10409	0.142837	0.0947702	0.0121618	0.000877604	0.536396	0.282958	0.198534	0.00640244	0.0542804
LLGNVLVC[Carboxyamidomethyl]VL	1.61632e-09	2.29217e-06	2.77349e-05	0.0148655	0.413426	0.0410954	0.927959	0.350577	0.212568	0.960261	0.472864	0.713769	0.260589	0.773283	0.381271	4.17341e-06	3.42924e-06	0.302516	2.77899e-05	1.37292e-07	0.01587		3.77354e-10	9.90244e-05	0.0100492	9.67833e-05	1.75636e-06	0.000614774	0.001475	0.00161878	0.000160094	1.11597e-06	9.49122e-07	1.20076e-05	3.08891e-06	0.234815	0.000123839	2.01605e-05	1.98633e-05	8.66121e-06	0.000474124	0.489579
VVAGVANALAHK[CEL]YH	8.97042e-08	8.7381e-16	1.89384e-06	1.71846e-05	0.0245212	0.000359237	0.929978	0.33437	0.145881	0.65447	0.247388	0.56383	0.477859	0.635537	0.292758	3.45987e-06	5.22818e-09	0.816017	1.11289e-10	4.81824e-11	0.591594	3.77354e-10		1.63278e-06	0.00114968	0.00252278	0.000259425	0.000116352	0.000608187	0.00342865	9.71034e-05	2.94555e-06	0.000104345	9.44531e-06	0.000138919	0.906203	0.000743919	2.95736e-06	1.5283e-06	1.39255e-06	0.000558353	0.136468
VVAGVANALAHK[CML]YH	9.99027e-14	2.11268e-05	0.00907173	0.0391772	0.365865	0.123373	0.0556984	0.552875	0.0663539	0.379929	0.864154	0.207086	0.944639	0.220125	0.966257	4.68467e-16	6.93372e-12	0.0136795	0.000146324	2.504e-06	0.832176	9.90244e-05	1.63278e-06		0.00220782	0.0171444	0.000843113	0.000117679	0.309088	0.0174977	4.47837e-05	1.85758e-05	0.00133168	0.0151657	0.00328668	0.304087	0.0301181	0.000511697	0.0085674	0.0146989	0.582518	0.246218
AAWGK[AML/V]VGAHAGEYGAEALER	0.0117342	0.00194278	0.000320392	0.0203406	0.135862	0.0188598	0.687555	0.702009	0.17188	0.828857	0.90803	0.702795	0.755968	0.347072	0.760655	0.011225	0.000185318	0.409224	0.000758726	0.0232159	0.677238	0.0100492	0.00114968	0.00220782		1.01704e-08	6.2282e-08	0.0897972	0.000133232	1.51691e-05	9.76477e-10	2.73224e-10	3.6254e-08	1.25459e-06	4.451e-08	0.127914	0.999205	0.000624049	1.32617e-08	1.22287e-07	0.0243074	0.440086
AAWGK[CML/V]VGAHAGEYGAEALER	0.0021438	0.024584	0.000582393	0.365251	0.657169	0.409972	0.48342	0.953598	0.537216	0.526544	0.634469	0.85221	0.857546	0.866318	0.620499	0.0227251	0.000389972	0.202634	0.0281259	0.0146383	0.0823707	9.67833e-05	0.00252278	0.0171444	1.01704e-08		4.87679e-11	0.227764	1.62802e-06	3.08642e-06	4.49243e-10	5.98354e-12	4.0198e-16	9.47062e-08	1.38758e-19	0.00666867	0.59977	1.53975e-05	7.32924e-08	2.20685e-08	0.00123771	0.221689
FLASVSTVLTSK[CEL/V]YR	3.33378e-05	0.00260504	4.78712e-05	0.0669794	0.533163	0.0736599	0.691975	0.908329	0.0660508	0.550642	0.930782	0.666371	0.963596	0.506328	0.656787	0.00169327	4.14535e-05	0.147943	0.00058723	0.00431487	0.182405	1.75636e-06	0.000259425	0.000843113	6.2282e-08	4.87679e-11		0.0413198	2.18898e-05	1.26743e-06	1.75795e-09	3.8442e-14	1.29209e-12	9.60037e-08	8.71803e-11	0.023329	0.255826	0.000153633	4.02857e-09	7.8286e-09	0.000142798	0.838194
FLASVSTVLTSK[CML/V]YR	0.000221584	0.00085019	0.148893	0.000394219	0.00944969	0.0387498	0.295499	0.233993	0.1384	0.0816063	0.135127	0.0821911	0.0435105	0.406553	0.506882	0.000130289	0.000261267	0.198668	0.0018737	2.99764e-05	0.892469	0.000614774	0.000116352	0.000117679	0.0897972	0.227764	0.0413198		0.84684	0.0640415	0.00166612	0.00018833	0.00418295	0.0565496	0.0347491	0.603727	0.00617559	0.00912894	0.0106554	0.0166531	0.700296	5.83245e-06
K[CML/V]VADALTNAVAHVDDMPNALSAL	0.0847736	0.000226544	2.20277e-06	0.0064516	0.0629335	0.0112835	0.395765	0.60211	0.491322	0.761386	0.896921	0.681471	0.991504	0.792268	0.878514	0.445539	0.0156452	0.350417	0.000446292	0.107803	0.0642103	0.001475	0.000608187	0.309088	0.000133232	1.62802e-06	2.18898e-05	0.84684		5.1652e-06	0.000938528	0.000126454	1.27489e-05	3.50235e-10	1.94961e-06	0.0313348	0.122938	0.00221821	6.57102e-10	3.32476e-11	1.67718e-07	0.442841
K[CEL/V]VADALTNAVAHVDDMPNALSAL	0.00408643	0.000568425	0.000163536	0.0196721	0.0570179	0.0316448	0.706065	0.211555	0.384858	0.495876	0.598146	0.48124	0.489369	0.666137	0.466863	0.0342472	0.00247758	0.79595	0.00631531	0.0792279	0.562471	0.00161878	0.00342865	0.0174977	1.51691e-05	3.08642e-06	1.26743e-06	0.0640415	5.1652e-06		2.23067e-05	2.0685e-07	1.66866e-08	1.75586e-07	5.9114e-09	0.00140448	0.911984	0.00454846	3.61338e-09	9.37854e-09	0.0164253	0.804382
K[CML/V]VADALTNAVAHVDDM[Oxid]P	0.000135512	0.000964151	0.000149027	0.0120646	0.135122	0.042447	0.566322	0.766218	0.0979722	0.975479	0.419735	0.528164	0.73138	0.290349	0.868415	0.000272849	4.76731e-08	0.0315069	0.000715969	0.00153589	0.631605	0.000160094	9.71034e-05	4.47837e-05	9.76477e-10	4.49243e-10	1.75795e-09	0.00166612	0.000938528	2.23067e-05		2.60489e-15	1.88244e-11	4.10763e-07	1.38539e-09	0.0298225	0.325996	5.07396e-07	1.31777e-07	1.75218e-07	0.0247702	0.481154
KVADALTNAVAHVDDMPNALSALSDLHAHK	7.09611e-06	6.17333e-05	4.65011e-05	0.00509	0.0632064	0.0207016	0.755431	0.645599	0.124116	0.879973	0.704348	0.434404	0.661904	0.371053	0.909382	0.000140821	2.4645e-07	0.143559	6.16998e-05	0.000161247	0.519136	1.11597e-06	2.94555e-06	1.85758e-05	2.73224e-10	5.98354e-12	3.8442e-14	0.00018833	0.000126454	2.0685e-07	2.60489e-15		1.68546e-18	2.54242e-08	1.75616e-14	0.0778049	0.165915	3.28298e-06	3.34893e-11	1.50007e-10	0.00238042	0.252007
KVADALTNAVAHVDDMPNALSALSDLHAHK	5.67149e-05	0.00112262	3.38924e-05	0.0729586	0.198231	0.151439	0.741393	0.721554	0.219401	0.896223	0.648062	0.561654	0.737799	0.617981	0.72502	0.00257835	3.75754e-05	0.191097	0.00363228	0.00382991	0.10409	9.49122e-07	0.000104345	0.00133168	3.6254e-08	4.0198e-16	1.29209e-12	0.00418295	1.27489e-05	1.66866e-08	1.88244e-11	1.68546e-18		4.80352e-10	1.88825e-23	0.0251706	0.260184	1.55433e-05	1.65935e-11	8.60782e-12	0.000735513	0.955549
MFLSFPTTK[CML/V]TYFPHFDLSHGSAQ	0.00230414	4.36989e-06	3.16829e-08	0.00361678	0.0853545	0.00574603	0.711534	0.329741	0.0912208	0.908702	0.504438	0.795894	0.811878	0.625898	0.850508	0.0268388	0.000122089	0.921677	6.60592e-06	0.0234132	0.142837	1.20076e-05	9.44531e-06	0.0151657	1.25459e-06	9.47062e-08	9.60037e-08	0.0565496	3.50235e-10	1.75586e-07	4.10763e-07	2.54242e-08	4.80352e-10		5.07383e-09	0.0577855	0.126971	0.000107214	6.81393e-17	2.68712e-18	7.97934e-06	0.855933
TNVK[CEL/V]AAWGK	0.000288089	0.00118613	0.000174476	0.13882	0.2386	0.235642	0.547221	0.762352	0.445487	0.800106	0.9667	0.501547	0.839601	0.889021	0.792776	0.0069569	0.000128181	0.301831	0.0106975	0.00305319	0.0947702	3.08891e-06	0.000138919	0.00328668	4.451e-08	1.38758e-19	8.71803e-11	0.0347491	1.94961e-06	5.9114e-09	1.38539e-09	1.75616e-14	1.88825e-23	5.07383e-09		0.010872	0.334581	8.24495e-06	5.21142e-10	1.65484e-10	0.000574543	0.565582
TYFPHFDLSHGSAQVK[CML/V]GHGK[CM	0.210412	0.86216	0.702453	0.168774	0.241424	0.103886	0.363951	0.472875	0.806535	0.0689778	0.385903	0.904153	0.664764	0.474486	0.678506	0.123365	0.31512	0.0123792	0.864176	0.609913	0.0121618	0.234815	0.906203	0.304087	0.127914	0.00666867	0.023329	0.603727	0.0313348	0.00140448	0.0298225	0.0778049	0.0251706	0.0577855	0.010872		0.44105	0.10008	0.128354	0.131651	0.528377	0.113069
TYFPHFDLSHGSAQVK[CML/V]GHGKK	0.0145689	0.00597731	0.364869	0.110908	0.223795	0.90159	0.796746	0.756234	0.627782	0.432654	0.962529	0.213812	0.357322	0.975475	0.411139	0.00638302	0.0820658	0.0478759	0.0018253	0.000127625	0.000877604	0.000123839	0.000743919	0.0301181	0.999205	0.59977	0.255826	0.00617559	0.122938	0.911984	0.325996	0.165915	0.260184	0.126971	0.334581	0.44105		0.13455	0.123996	0.111935	0.00492291	0.253588
VADALTNAVAHVDDMPNALSALSDLHAHK[	0.000224824	1.66357e-05	5.01179e-05	0.0300934	0.142514	0.0402682	0.422853	0.541741	0.424622	0.711204	0.158033	0.485724	0.482624	0.496024	0.997903	0.00224204	1.63742e-07	0.375617	0.000958427	0.000328659	0.536396	2.01605e-05	2.95736e-06	0.000511697	0.000624049	1.53975e-05	0.000153633	0.00912894	0.00221821	0.00454846	5.07396e-07	3.28298e-06	1.55433e-05	0.000107214	8.24495e-06	0.10008	0.13455		0.000365583	0.000179721	0.0444834	0.692418
VADALTNAVAHVDDMPNALSALSDLHAHK[	0.00173675	6.85948e-07	2.61853e-08	0.000450075	0.0155216	0.00153193	0.810458	0.388408	0.12349	0.742495	0.457315	0.555842	0.646632	0.57325	0.883696	0.0248746	0.000145109	0.713116	6.17534e-07	0.00807966	0.282958	1.98633e-05	1.5283e-06	0.0085674	1.32617e-08	7.32924e-08	4.02857e-09	0.0106554	6.57102e-10	3.61338e-09	1.31777e-07	3.34893e-11	1.65935e-11	6.81393e-17	5.21142e-10	0.128354	0.123996	0.000365583		5.89032e-30	6.43065e-07	0.317907
VADALTNAVAHVDDMPNALSALSDLHAHK[	0.00222905	1.54422e-06	1.12834e-08	0.000568813	0.0141185	0.00226789	0.707984	0.297221	0.138223	0.764105	0.425007	0.473301	0.658943	0.713656	0.897488	0.0421731	0.000138025	0.670901	4.17525e-06	0.00789013	0.198534	8.66121e-06	1.39255e-06	0.0146989	1.22287e-07	2.20685e-08	7.8286e-09	0.0166531	3.32476e-11	9.37854e-09	1.75218e-07	1.50007e-10	8.60782e-12	2.68712e-18	1.65484e-10	0.131651	0.111935	0.000179721	5.89032e-30		1.79274e-07	0.544709
VLSPADK[CML/V]TNVK	0.188987	0.00114729	0.000346526	0.0716396	0.146149	0.170377	0.233993	0.823447	0.451003	0.287195	0.755058	0.779412	0.50317	0.614414	0.403263	0.793119	0.164575	0.229855	0.000654758	0.0686775	0.00640244	0.000474124	0.000558353	0.582518	0.0243074	0.00123771	0.000142798	0.700296	1.67718e-07	0.0164253	0.0247702	0.00238042	0.000735513	7.97934e-06	0.000574543	0.528377	0.00492291	0.0444834	6.43065e-07	1.79274e-07		0.536916
VLSPADKTNVK[CML/V]AAWGK	0.518692	0.0330954	0.717447	0.000291937	0.0113334	0.00397096	0.0926195	0.209267	0.108391	0.0809597	0.258532	0.43027	0.00947553	0.441939	0.56553	0.222499	0.509027	0.520415	0.0321744	0.198251	0.0542804	0.489579	0.136468	0.246218	0.440086	0.221689	0.838194	5.83245e-06	0.442841	0.804382	0.481154	0.252007	0.955549	0.855933	0.565582	0.113069	0.253588	0.692418	0.317907	0.544709	0.536916
